# Supplementary material for: Shear Thickening Fluid and Sponge-Hybrid Triboelectric Nanogenerator for a Motion Sensor Array-Based Lying State Detection System
Source: Materials (Basel). 2024 Jul 17;17(14):3536. doi: 10.3390/ma17143536 (PMC11278460; doi:10.3390/ma17143536)
Supplement: Supplementary file 1 [file materials-17-03536-s001.zip]

Archive with 3 entries (3 files):
- [20240717] (SM) HTMS.pdf
- HTMS_VideoS1.mp4
- HTMS_VideoS2.mp4
